# Supplementary material for: Path Planning for 3-D In-Hand Manipulation of Micro-Objects Using Rotation Decomposition
Source: Micromachines (Basel). 2021 Aug 19;12(8):986. doi: 10.3390/mi12080986 (PMC8398635; doi:10.3390/mi12080986)
Supplement: Supplementary file 1 [file micromachines-12-00986-s001.zip]

Archive with 1 entries (1 files):
- micromachines-1327117-supplementary.wmv
